# Supplementary material for: Modelling the implications of stopping vector control for malaria control and elimination
Source: Malar J. 2017 Oct 13;16:411. doi: 10.1186/s12936-017-2051-1 (PMC5640964; doi:10.1186/s12936-017-2051-1)
Supplement: Supplementary file 1 — Additional file 1. Baseline parameterization of the African scenario. [file 12936_2017_2051_MOESM1_ESM.xml]

<?xml version="1.0" encoding="UTF-8"?>
<om:scenario name="base_Kenya" schemaVersion="33" xsi:schemaLocation="http://openmalaria.org/schema/scenario_33 scenario_33.xsd" xmlns:xsi="http://www.w3.org/2001/XMLSchema-instance" xmlns:om="http://openmalaria.org/schema/scenario_33">
	<demography maximumAgeYrs="90" name="Rachuonyo" popSize="10000">
		<ageGroup lowerbound="0">
			<group poppercent="2.6" upperbound="1"/>
			<group poppercent="13.1" upperbound="5"/>
			<group poppercent="15.2" upperbound="10"/>
			<group poppercent="13.8" upperbound="15"/>
			<group poppercent="10" upperbound="20"/>
			<group poppercent="8.6" upperbound="25"/>
			<group poppercent="7.2" upperbound="30"/>
			<group poppercent="6" upperbound="35"/>
			<group poppercent="4.7" upperbound="40"/>
			<group poppercent="4.1" upperbound="45"/>
			<group poppercent="3.5" upperbound="50"/>
			<group poppercent="2.9" upperbound="55"/>
			<group poppercent="2.2" upperbound="60"/>
			<group poppercent="1.9" upperbound="65"/>
			<group poppercent="1.3" upperbound="70"/>
			<group poppercent="1.1" upperbound="75"/>
			<group poppercent="0.6" upperbound="80"/>
			<group poppercent="1" upperbound="85"/>
			<group poppercent="0.1" upperbound="90"/>
		</ageGroup>
	</demography>
	<monitoring name="Monthly Surveys">
		<continuous period="1t">
			<option name="input EIR" value="true"/>
			<option name="simulated EIR" value="true"/>
			<option name="human infectiousness" value="true"/>
			<option name="S_v" value="true"/>
			<option name="patent hosts" value="true"/>
			<option name="immunity Y" value="false"/>
			<option name="new infections" value="true"/>
			<option name="num transmitting humans" value="true"/>
			<option name="ITN coverage" value="true"/>
			<option name="IRS coverage" value="false"/>
			<option name="GVI coverage" value="true"/>
			<option name="alpha" value="false"/>
			<option name="P_B" value="false"/>
			<option name="P_C*P_D" value="false"/>
		</continuous>
		<SurveyOptions>
			<option name="nHost" value="true"/>
			<option name="nPatent" value="true"/>
			<option name="nInfect" value="true"/>
			<option name="totalInfs" value="true"/>
			<option name="nTransmit" value="true"/>
			<option name="nTreatments1" value="true"/>
			<option name="nTreatments2" value="true"/>
			<option name="nTreatments3" value="true"/>
			<option name="nUncomp" value="true"/>
			<option name="nSevere" value="true"/>
			<option name="nNMFever" value="true"/>
			<option name="innoculationsPerAgeGroup" value="true"/>
			<option name="Vector_Nv0" value="false"/>
			<option name="Vector_Nv" value="false"/>
			<option name="Vector_Ov" value="false"/>
			<option name="Vector_Sv" value="true"/>
			<option name="inputEIR" value="false"/>
			<option name="simulatedEIR" value="true"/>
			<option name="allCauseIMR" value="false"/>
			<option name="Clinical_RDTs" value="true"/>
			<option name="Clinical_Microscopy" value="true"/>
			<option name="nMDAs" value="false"/>
			<option name="nCtsMDA" value="false"/>
			<option name="nMassITNs" value="false"/>
			<option name="nMassGVI" value="false"/>
			<option name="nNewInfections" value="true"/>
			<option name="nMassScreenings" value="true"/>
			<option name="nTreatDiagnostics" value="true"/>
		</SurveyOptions>
		<surveys diagnostic="RDT">
			<surveyTime repeatStep="30d" repeatEnd="40y">
						8y
			</surveyTime>
		</surveys>
		<ageGroup lowerbound="0">
			<group upperbound="90"/>
		</ageGroup>
	</monitoring>
	<interventions name="netsAndDrugs">
		<human>
			<component id="treatSimple" name="Active Surveillance">
				<treatSimple durationLiver="0t" durationBlood="1t"/>
			</component>
			<component id="ITN" name="Nets">
				<ITN>
					<usage value="1.00"/>
					<holeRate mean="1.80" sigma="0.80"/>
					<ripRate mean="1.80" sigma="0.80"/>
					<ripFactor value="0.3"/>
					<initialInsecticide mu="55" sigma="14"/>
					<insecticideDecay L="1.5y" function="exponential" mu="-0.32" sigma="0.8"/>
					<attritionOfNets L="20.7725y" function="smooth-compact" k="18"/>
					<anophelesParams mosquito="gambiae" propActive="0.8">
						<deterrency holeFactor="0.4492" holeScalingFactor="0.027395" insecticideFactor="0.0272" insecticideScalingFactor="0.00438" interactionFactor="21.7726196918587"/>
						<preprandialKillingEffect baseFactor="0.1357" holeFactor="0.1386" holeScalingFactor="0.021181007" insecticideFactor="0.6906" insecticideScalingFactor="0.1320" interactionFactor="-0.1108"/>
						<postprandialKillingEffect baseFactor="0.0670" holeFactor="0" holeScalingFactor="1" insecticideFactor="0.4955" insecticideScalingFactor="0.1045" interactionFactor="0"/>
					</anophelesParams>
					<anophelesParams mosquito="arabiensis" propActive="0.8">
						<deterrency holeFactor="0.4492" holeScalingFactor="0.027395" insecticideFactor="0.0272" insecticideScalingFactor="0.00438" interactionFactor="21.7726196918587"/>
						<preprandialKillingEffect baseFactor="0.1357" holeFactor="0.1386" holeScalingFactor="0.021181007" insecticideFactor="0.6906" insecticideScalingFactor="0.1320" interactionFactor="-0.1108"/>
						<postprandialKillingEffect baseFactor="0.0670" holeFactor="0" holeScalingFactor="1" insecticideFactor="0.4955" insecticideScalingFactor="0.1045" interactionFactor="0"/>
					</anophelesParams>
					<anophelesParams mosquito="funestus" propActive="0.8">
						<deterrency holeFactor="0.4492" holeScalingFactor="0.027395" insecticideFactor="0.0272" insecticideScalingFactor="0.00438" interactionFactor="21.7726196918587"/>
						<preprandialKillingEffect baseFactor="0.1357" holeFactor="0.1386" holeScalingFactor="0.021181007" insecticideFactor="0.6906" insecticideScalingFactor="0.1320" interactionFactor="-0.1108"/>
						<postprandialKillingEffect baseFactor="0.0670" holeFactor="0" holeScalingFactor="1" insecticideFactor="0.4955" insecticideScalingFactor="0.1045" interactionFactor="0"/>
					</anophelesParams>
					<anophelesParams mosquito="minor" propActive="0.8">
						<deterrency holeFactor="0.4492" holeScalingFactor="0.027395" insecticideFactor="0.0272" insecticideScalingFactor="0.00438" interactionFactor="21.7726196918587"/>
						<preprandialKillingEffect baseFactor="0.1357" holeFactor="0.1386" holeScalingFactor="0.021181007" insecticideFactor="0.6906" insecticideScalingFactor="0.1320" interactionFactor="-0.1108"/>
						<postprandialKillingEffect baseFactor="0.0670" holeFactor="0" holeScalingFactor="1" insecticideFactor="0.4955" insecticideScalingFactor="0.1045" interactionFactor="0"/>
					</anophelesParams>	
				</ITN>
			</component>
			<deployment name="Nets">
				<component id="ITN"/>
				<timed>
					<deploy coverage="0.8" time="11y"/>
					<deploy coverage="0.8" time="14y"/>
					<deploy coverage="0.8" time="17y"/>
					<deploy coverage="0.8" time="20y"/>
				</timed>
			</deployment>
			<deployment name="Active Surveillance">
				<component id="treatSimple"/>
				<timed>
					<deploy coverage="0.2" time="20y"/>
					<deploy coverage="0.2" time="20.25y"/>
					<deploy coverage="0.2" time="20.5y"/>
					<deploy coverage="0.2" time="20.75y"/>
					<deploy coverage="0.2" time="21y"/>
					<deploy coverage="0.2" time="21.25y"/>
					<deploy coverage="0.2" time="21.5y"/>
					<deploy coverage="0.2" time="21.75y"/>
					<deploy coverage="0.2" time="22y"/>
					<deploy coverage="0.2" time="22.25y"/>
					<deploy coverage="0.2" time="22.5y"/>
					<deploy coverage="0.2" time="22.75y"/>
					<deploy coverage="0.2" time="23y"/>
					<deploy coverage="0.2" time="23.25y"/>
					<deploy coverage="0.2" time="23.5y"/>
					<deploy coverage="0.2" time="23.75y"/>
					<deploy coverage="0.2" time="24y"/>
					<deploy coverage="0.2" time="24.25y"/>
					<deploy coverage="0.2" time="24.5y"/>
					<deploy coverage="0.2" time="24.75y"/>
					<deploy coverage="0.2" time="25y"/>
					<deploy coverage="0.2" time="25.25y"/>
					<deploy coverage="0.2" time="25.5y"/>
					<deploy coverage="0.2" time="25.75y"/>
					<deploy coverage="0.2" time="26y"/>
					<deploy coverage="0.2" time="26.25y"/>
					<deploy coverage="0.2" time="26.5y"/>
					<deploy coverage="0.2" time="26.75y"/>
					<deploy coverage="0.2" time="27y"/>
					<deploy coverage="0.2" time="27.25y"/>
					<deploy coverage="0.2" time="27.5y"/>
					<deploy coverage="0.2" time="27.75y"/>
					<deploy coverage="0.2" time="28y"/>
					<deploy coverage="0.2" time="28.25y"/>
					<deploy coverage="0.2" time="28.5y"/>
					<deploy coverage="0.2" time="28.75y"/>
					<deploy coverage="0.2" time="29y"/>
					<deploy coverage="0.2" time="29.25y"/>
					<deploy coverage="0.2" time="29.5y"/>
					<deploy coverage="0.2" time="29.75y"/>
					<deploy coverage="0.2" time="30y"/>
					<deploy coverage="0.2" time="30.25y"/>
					<deploy coverage="0.2" time="30.5y"/>
					<deploy coverage="0.2" time="30.75y"/>
					<deploy coverage="0.2" time="31y"/>
					<deploy coverage="0.2" time="31.25y"/>
					<deploy coverage="0.2" time="31.5y"/>
					<deploy coverage="0.2" time="31.75y"/>
					<deploy coverage="0.2" time="32y"/>
					<deploy coverage="0.2" time="32.25y"/>
					<deploy coverage="0.2" time="32.5y"/>
					<deploy coverage="0.2" time="32.75y"/>
					<deploy coverage="0.2" time="33y"/>
					<deploy coverage="0.2" time="33.25y"/>
					<deploy coverage="0.2" time="33.5y"/>
					<deploy coverage="0.2" time="33.75y"/>
					<deploy coverage="0.2" time="34y"/>
					<deploy coverage="0.2" time="34.25y"/>
					<deploy coverage="0.2" time="34.5y"/>
					<deploy coverage="0.2" time="34.75y"/>
					<deploy coverage="0.2" time="35y"/>
					<deploy coverage="0.2" time="35.25y"/>
					<deploy coverage="0.2" time="35.5y"/>
					<deploy coverage="0.2" time="35.75y"/>
					<deploy coverage="0.2" time="36y"/>
					<deploy coverage="0.2" time="36.25y"/>
					<deploy coverage="0.2" time="36.5y"/>
					<deploy coverage="0.2" time="36.75y"/>
					<deploy coverage="0.2" time="37y"/>
					<deploy coverage="0.2" time="37.25y"/>
					<deploy coverage="0.2" time="37.5y"/>
					<deploy coverage="0.2" time="37.75y"/>
					<deploy coverage="0.2" time="38y"/>
					<deploy coverage="0.2" time="38.25y"/>
					<deploy coverage="0.2" time="38.5y"/>
					<deploy coverage="0.2" time="38.75y"/>
					<deploy coverage="0.2" time="39y"/>
					<deploy coverage="0.2" time="39.25y"/>
					<deploy coverage="0.2" time="39.5y"/>
					<deploy coverage="0.2" time="39.75y"/>
				</timed>
			</deployment>
		</human>
		<importedInfections>
			<timed>
				<rate time="0" value="1"/>
			</timed>
		</importedInfections>
	</interventions>
	<healthSystem> 
		<DecisionTree5Day name="Kenya ACT">			
			<pSeekOfficialCareUncomplicated1 value="0.01"/> 
			<pSelfTreatUncomplicated value="0.0212"/> 
			<pSeekOfficialCareUncomplicated2 value="0.04"/> 
			<pSeekOfficialCareSevere value="0.48"/> 
			<treeUCOfficial>
					<diagnostic diagnostic="RDT">
						<positive>
							<treatSimple durationLiver="0t" durationBlood="1t"/>
						</positive>
						<negative>
						<noTreatment/>
						</negative>
					</diagnostic>
			</treeUCOfficial>
			<treeUCSelfTreat>
				<treatSimple durationLiver="0t" durationBlood="1t"/>
			</treeUCSelfTreat>
			<cureRateSevere value="0.5"/>
			<treatmentSevere/>
		</DecisionTree5Day>
		<CFR>
			<group lowerbound="0.00" value="0.0918900"/>
			<group lowerbound="0.25" value="0.0810811"/>
			<group lowerbound="0.75" value="0.0648649"/>
			<group lowerbound="1.50" value="0.0689189"/>
			<group lowerbound="2.50" value="0.0675676"/>
			<group lowerbound="3.50" value="0.0297297"/>
			<group lowerbound="4.50" value="0.0459459"/>
			<group lowerbound="7.50" value="0.0945946"/>
			<group lowerbound="12.5" value="0.1243243"/>
			<group lowerbound="15.0" value="0.1378378"/>
		</CFR>
		<pSequelaeInpatient interpolation="none">
			<group lowerbound="0.0" value="0.0132"/>
			<group lowerbound="5.0" value="0.005"/>
		</pSequelaeInpatient>
	</healthSystem>
	<entomology mode="dynamic" name="Kenya Lowlands" scaledAnnualEIR="5">
		<vector>
			<anopheles mosquito="gambiae" propInfected="0.078" propInfectious="0.015">
				<seasonality annualEIR="5" input="EIR">
					<monthlyValues smoothing="fourier">
						<value>1.24809152423000</value>
						<value>1.44338266285000</value>
						<value>1.44426436615000</value>
						<value>1.39683522308000</value>
						<value>1.17719762640000</value>
						<value>1.27900296880000</value>
						<value>1.38080610960000</value>
						<value>1.32684316880000</value>
						<value>1.11510117000000</value>
						<value>0.80899776360000</value>
						<value>0.66962010724000</value>
						<value>0.87156234040000
						</value>
					</monthlyValues>
				</seasonality>
				<mosq minInfectedThreshold="0.001">
					<mosqRestDuration value="2"/>
					<extrinsicIncubationPeriod value="12"/>
					<mosqLaidEggsSameDayProportion value="0.313"/>
					<mosqSeekingDuration value="0.33"/>
					<mosqSurvivalFeedingCycleProbability value="0.623"/>
					<availabilityVariance value="0"/>
					<mosqProbBiting mean="0.95" variance="0"/>
					<mosqProbFindRestSite mean="0.95" variance="0"/>
					<mosqProbResting mean="0.99" variance="0"/>
					<mosqProbOvipositing value="0.88"/>
					<mosqHumanBloodIndex value=".85"/>
				</mosq>
				<nonHumanHosts name="unprotectedAnimals">
					<mosqRelativeEntoAvailability value="1.0"/>
					<mosqProbBiting value="0.95"/>
					<mosqProbFindRestSite value="0.95"/>
					<mosqProbResting value="0.99"/>
				</nonHumanHosts>
			</anopheles>
			<anopheles mosquito="arabiensis" propInfected="0.078" propInfectious="0.015">
				<seasonality annualEIR="0.055843" input="EIR">
					<monthlyValues smoothing="fourier">
						<value>0.12195094757700</value>
						<value>0.15003343373100</value>
						<value>0.13578316953800</value>
						<value>0.14250730738500</value>
						<value>0.12160516792000</value>
						<value>0.13206939100000</value>
						<value>0.14132650592000</value>
						<value>0.12974214888000</value>
						<value>0.10223384536000</value>
						<value>0.08159456812000</value>
						<value>0.06735898480000</value>
						<value>0.08462085352000</value>
					</monthlyValues>
				</seasonality>
				<mosq minInfectedThreshold="0.001">
					<mosqRestDuration value="2"/>
					<extrinsicIncubationPeriod value="12"/>
					<mosqLaidEggsSameDayProportion value="0.313"/>
					<mosqSeekingDuration value="0.33"/>
					<mosqSurvivalFeedingCycleProbability value="0.623"/>
					<availabilityVariance value="0"/>
					<mosqProbBiting mean="0.95" variance="0"/>
					<mosqProbFindRestSite mean="0.95" variance="0"/>
					<mosqProbResting mean="0.99" variance="0"/>
					<mosqProbOvipositing value="0.88"/>
					<mosqHumanBloodIndex value=".50"/>
				</mosq>
				<nonHumanHosts name="unprotectedAnimals">
					<mosqRelativeEntoAvailability value="1.0"/>
					<mosqProbBiting value="0.95"/>
					<mosqProbFindRestSite value="0.95"/>
					<mosqProbResting value="0.99"/>
				</nonHumanHosts>
			</anopheles>
			<anopheles mosquito="funestus" propInfected="0.078" propInfectious="0.015">
				<seasonality annualEIR="5" input="EIR">
					<monthlyValues smoothing="fourier">
						<value>0.68087154500000</value>
						<value>0.88260403269200</value>
						<value>1.01475682885000</value>
						<value>1.14115038462000</value>
						<value>1.08244246560000</value>
						<value>1.00177528560000</value>
						<value>0.84910486440000</value>
						<value>0.70008667400000</value>
						<value>0.63749115320000</value>
						<value>0.55536272920000</value>
						<value>0.51581716920000</value>
						<value>0.56576189328000</value>
					</monthlyValues>
				</seasonality>
				<mosq minInfectedThreshold="0.001">
					<mosqRestDuration value="2"/>
					<extrinsicIncubationPeriod value="12"/>
					<mosqLaidEggsSameDayProportion value="0.313"/>
					<mosqSeekingDuration value="0.33"/>
					<mosqSurvivalFeedingCycleProbability value="0.611"/>
					<availabilityVariance value="0"/>
					<mosqProbBiting mean="0.95" variance="0"/>
					<mosqProbFindRestSite mean="0.95" variance="0"/>
					<mosqProbResting mean="0.99" variance="0"/>
					<mosqProbOvipositing value="0.88"/>
					<mosqHumanBloodIndex value=".90"/>
				</mosq>
				<nonHumanHosts name="unprotectedAnimals">
					<mosqRelativeEntoAvailability value="1.0"/>
					<mosqProbBiting value="0.95"/>
					<mosqProbFindRestSite value="0.95"/>
					<mosqProbResting value="0.99"/>
				</nonHumanHosts>
			</anopheles>
			<anopheles mosquito="minor" propInfected="0.078" propInfectious="0.015">
				<seasonality annualEIR="0.003785" input="EIR">
					<monthlyValues smoothing="fourier">
						<value>0.00671318623077</value>
						<value>0.00800465111538</value>
						<value>0.00962871430769</value>
						<value>0.01012465657690</value>
						<value>0.01069453056000</value>
						<value>0.00859940408000</value>
						<value>0.00751913048000</value>
						<value>0.00605555644000</value>
						<value>0.00453459720000</value>
						<value>0.00512043860000</value>
						<value>0.00477358280000</value>
						<value>0.00591000028000</value>
					</monthlyValues>
				</seasonality>
				<mosq minInfectedThreshold="0.001">
					<mosqRestDuration value="2"/>
					<extrinsicIncubationPeriod value="12"/>
					<mosqLaidEggsSameDayProportion value="0.313"/>
					<mosqSeekingDuration value="0.33"/>
					<mosqSurvivalFeedingCycleProbability value="0.623"/>
					<availabilityVariance value="0"/>
					<mosqProbBiting mean="0.95" variance="0"/>
					<mosqProbFindRestSite mean="0.95" variance="0"/>
					<mosqProbResting mean="0.99" variance="0"/>
					<mosqProbOvipositing value="0.88"/>
					<mosqHumanBloodIndex value=".20"/>
				</mosq>
				<nonHumanHosts name="unprotectedAnimals">
					<mosqRelativeEntoAvailability value="1.0"/>
					<mosqProbBiting value="0.95"/>
					<mosqProbFindRestSite value="0.95"/>
					<mosqProbResting value="0.99"/>
				</nonHumanHosts>
			</anopheles>
			<nonHumanHosts name="unprotectedAnimals" number="1.0"/>
		</vector>
	</entomology>
	<diagnostics>
		<diagnostic name="RDT" units="Other">
			<stochastic dens_50="50" specificity="0.942"/>
		</diagnostic>
		<diagnostic name="perfect" units="Other">
			<deterministic minDensity="0"/>
		</diagnostic>	
	</diagnostics>
  <model>
    <ModelOptions>
      <!-- <option name="VECTOR_SIMPLE_MPD_MODEL" value="true"/> -->
      <option name="INNATE_MAX_DENS" value="false"/>
      <option name="INDIRECT_MORTALITY_FIX" value="false"/>
    </ModelOptions>
    <clinical healthSystemMemory="6"/>
    <human>
      <availabilityToMosquitoes>
        <group lowerbound="0.0" value="0.225940909648"/>
        <group lowerbound="1.0" value="0.286173633441"/>
        <group lowerbound="2.0" value="0.336898395722"/>
        <group lowerbound="3.0" value="0.370989854675"/>
        <group lowerbound="4.0" value="0.403114915112"/>
        <group lowerbound="5.0" value="0.442585112522"/>
        <group lowerbound="6.0" value="0.473839351511"/>
        <group lowerbound="7.0" value="0.512630464378"/>
        <group lowerbound="8.0" value="0.54487872702"/>
        <group lowerbound="9.0" value="0.581527755812"/>
        <group lowerbound="10.0" value="0.630257580698"/>
        <group lowerbound="11.0" value="0.663063362714"/>
        <group lowerbound="12.0" value="0.702417432755"/>
        <group lowerbound="13.0" value="0.734605377277"/>
        <group lowerbound="14.0" value="0.788908765653"/>
        <group lowerbound="15.0" value="0.839587932303"/>
        <group lowerbound="20.0" value="1.0"/>
      </availabilityToMosquitoes>
    </human>
    <parameters interval="5" iseed="0" latentp="3">
      <parameter include="false" name="&apos;-ln(1-Sinf)&apos;" number="1" value="0.050736"/>
      <parameter include="false" name="Estar" number="2" value="0.03247"/>
      <parameter include="false" name="Simm" number="3" value="0.138161050830301"/>
      <parameter include="false" name="Xstar_p" number="4" value="1514.385853233699891"/>
      <parameter include="false" name="gamma_p" number="5" value="2.03692533424484"/>
      <parameter include="false" name="sigma2i" number="6" value="10.173598698525799"/>
      <parameter include="false" name="CumulativeYstar" number="7" value="35158523.31132510304451"/>
      <parameter include="false" name="CumulativeHstar" number="8" value="97.334652723897705"/>
      <parameter include="false" name="&apos;-ln(1-alpha_m)&apos;" number="9" value="2.33031045876193"/>
      <parameter include="false" name="decay_m" number="10" value="2.53106547375805"/>
      <parameter include="false" name="sigma2_0" number="11" value="0.655747311168152"/>
      <parameter include="false" name="Xstar_v" number="12" value="0.916181104713054"/>
      <parameter include="false" name="Ystar2" number="13" value="6502.26335600001039"/>
      <parameter include="false" name="alpha" number="14" value="142601.912520000012591"/>
      <parameter include="false" name="Density bias (non Garki)" number="15" value="0.177378570987455"/>
      <parameter include="false" name="        sigma2        " number="16" value="0.05"/>
      <parameter include="false" name="log oddsr CF community" number="17" value="0.736202"/>
      <parameter include="false" name="Indirect risk cofactor" number="18" value="0.018777338"/>
      <parameter include="false" name="Non-malaria infant mortality" number="19" value="49.539046599999999"/>
      <parameter include="false" name="Density bias (Garki)" number="20" value="4.79610772546704"/>
      <parameter include="false" name="Severe Malaria Threshhold" number="21" value="784455.599999999976717"/>
      <parameter include="false" name="Immunity Penalty" number="22" value="1"/>
      <parameter include="false" name="Immune effector decay" number="23" value="0"/>
      <parameter include="false" name="comorbidity intercept" number="24" value="0.0968"/>
      <parameter include="false" name="Ystar half life" number="25" value="0.275437402"/>
      <parameter include="false" name="Ystar1" number="26" value="0.596539864"/>
      <parameter include="false" name="Asexual immunity decay" number="27" value="0"/>
      <parameter include="false" name="Ystar0" number="28" value="296.302437899999973"/>
      <parameter include="false" name="Idete multiplier" number="29" value="2.797523626"/>
      <parameter include="false" name="critical age for comorbidity" number="30" value="0.117383"/>
    </parameters>
  </model>
</om:scenario>
